# Supplementary material for: Tolerance and accumulation of lithium in Apocynum pictum Schrenk
Source: PeerJ. 2018 Aug 29;6:e5559. doi: 10.7717/peerj.5559 (PMC6119463; doi:10.7717/peerj.5559)
Supplement: Supplemental Information 2 — Four replicates of 25 seeds germinated under 0 (distilled water), 100 and 300 mmol L −1 LiCl. The physiological parameters of germinated seeds was tested every two days. Each data point indicates the physiological index of germinated seeds. [file peerj-06-5559-s002.xls]

## Sheet: Sheet1
Time	Li concentration	a-amylase activity (mg g-1min-1FW)		MDA content (nmol g-1FW)		Solulable sugar content (mg g-1FW)		Proline content ( mg g-1FW)
2d	LiCl-0	4.86631		0.32278		8.2017		2.19573
		5.13369		0.33987		8.88352		2.00753
		4.86631		0.444		8.71307		1.69385
		5.24064		0.4311		8.28693		2.69762
	LiCl-25	4.59893		0.44939		11.0689		6.33626
		4.59893		0.531		10.1108		5.77164
		4.59893		0.57045		11.7275		5.83438
		4.81283		0.52163		12.0269		5.58344
	LiCl-300	3.79679		1.45231		14.1527		7.96738
		4.06417		1.42595		14.6018		8.65747
		3.98396		1.12064		12.8653		9.34755
		4.06417		1.08138		13.524		9.72396
4d	LiCl-0	6.36364		0.41279		9.00299		1.69385
		6.63102		0.43633		9.12275		2.38394
		6.65775		0.38535		9.4521		1.75659
		6.47059		0.44593		8.85329		3.01129
	LiCl-25	6.20321		0.82096		13.2246		6.52447
		6.25668		0.72786		12.6856		7.6537
		6.25668		0.72143		13.2246		8.28105
		6.31016		0.58233		12.6856		7.96738
	LiCl-300	5.66845		3.83671		14.6916		9.15935
		5.42781		3.63018		15.7395		9.84944
		5.58824		3.51327		17.1168		9.97491
		5.40107		3.56823		14.9012		10.7905
6d	LiCl-0	9.51872		0.39985		9.96108		2.76035
		9.70588		0.34041		10.3952		4.32873
		9.54545		0.48119		9.99102		3.63864
		9.51872		0.4972		10.2904		3.07403
	LiCl-25	8.63636		0.80331		15.2006		8.97114
		9.0107		0.84817		15.5		8.7202
		8.68984		0.96116		14.6617		9.03388
		9.0107		0.86806		14.9611		7.96738
	LiCl-300	6.31016		3.37697		18.2545		12.6098
		6.25668		3.34163		17.476		13.2999
		6.5508		3.89944		21.8174		13.0489
		6.04278		3.90365		21.1886		12.6098
8d	LiCl-0	6.76471		0.61073		11.1886		4.14053
		7.05882		0.57427		11.518		3.57591
		6.22995		0.60324		10.5		3.63864
		6.81818		0.56201		10.9192		4.57967
	LiCl-25	6.81818		0.90209		17.0569		8.03011
		6.31016		0.81797		17.6856		9.28482
		6.52406		0.99034		18.8832		10.9159
		7.70053		0.98389		20.0808		10.4768
	LiCl-300	4.65241		3.92568		22.2964		20.7654
		4.67914		3.73357		23.494		20.8281
		4.62567		3.90365		26.5778		21.4555
		4.59893		3.91543		28.0749		21.7691
10d	LiCl-0	4.81283		0.63827		13.2545		4.4542
		4.57219		0.615		12.7455		6.14806
		4.83957		0.70316		13.015		5.83438
		4.75936		0.73906		13.2545		5.89711
	LiCl-25	4.62567		1.81272		25.3503		12.6725
		4.67914		1.67557		24.2425		12.6098
		4.62567		1.66487		27.8054		12.4216
		4.54545		1.70384		28.7036		12.1706
	LiCl-300	4.49198		4.18243		37.0269		15.8093
		4.09091		4.19029		36.0988		17.1895
		4.06417		4.03277		33.1048		14.3664
		4.19786		3.97808		32.1467		14.0527
12d	LiCl-0	3.95722		0.73599		10.2904		2.88582
		3.93048		0.80881		9.7515		3.76412
		4.0107		0.71129		10.0808		2.3212
		3.95722		0.75617		9.78144		4.07779
	LiCl-25	3.63636		2.28299		18.1048		9.72396
		3.95722		2.18149		17.6257		10.665
		3.95722		1.63693		21.0389		9.7867
		3.74332		2.02702		20.3204		10.9787
	LiCl-300	3.39572		4.18539		26.9671		13.5508
		3.34225		4.16071		29.1527		14.6801
		3.31551		4.56909		24.512		13.5508
		3.36898		4.53796		23.4641		14.0527
